# Supplementary material for: Discovery of TRPV4-Targeting Small Molecules with Anti-Influenza Effects Through Machine Learning and Experimental Validation
Source: Int J Mol Sci. 2025 Feb 6;26(3):1381. doi: 10.3390/ijms26031381 (PMC11818416; doi:10.3390/ijms26031381)
Supplement: Supplementary file 1 [file ijms-26-01381-s001.zip]

Archive with 1 entries (1 files):
- ijms-3408675-supplementary.pdf
